# Supplementary material for: Perceived stressors and coping mechanisms of female migrant domestic workers in Singapore
Source: PLoS One. 2019 Mar 20;14(3):e0210717. doi: 10.1371/journal.pone.0210717 (PMC6426224; doi:10.1371/journal.pone.0210717)
Supplement: S1 Table — This is the relevant qualitative dataset supporting the findings presented in this manuscript. (XLSX) [file pone.0210717.s001.xlsx]

## Sheet: Sheet1
ID	Age	Months of Experience	Work Experience Category	First Job?	Previous work?	Country of Origin	Education	Marital Status	Religion	Friendship Scale	Current Situation	Preference	Match	Stressed?	Causes	Coping Strategies	Effective?	What can people do?
1		86	Up to 10 years	Yes	Never worked before	Indonesia	Secondary	Single	Christian	Socially connected	Generally X Theory Management	Generally prefers Y Theory Management	Mismatch	Yes	Many job. No enough money.	I try make myself happy with I do something very fun. I singing Christian songs. I share my problem with my good friend.	Yes!	Them story to me about the funny thing, etc.
2	33	172	Up to 20 years	Yes	Never worked before	Indonesia	Secondary	Single	Islam		Generally Y Theory Management	Generally prefers Y Theory Management	Match	Yes	Sometimes.	Singing and dancing.	Yes.	Out shopping, karaoke, singing, movie.
3	35	107	Up to 10 years	Yes	Never worked before	The Philippines	University	Married	Christian	Some isolation/connected	Generally X Theory Management	Generally prefers Y Theory Management	Mismatch	Yes	About money, sometimes about family problem.	To keep myself busy and avoid to much thinking.	To try to relieve my stressed to listem music.	By sharing to my friends, give me advice and purports, how to handle such a problem, talking to others is really great.
4	35	60	Second or Third	No	Home Country	The Philippines	Secondary	Married	Catholic	Socially connected	Strong Y Theory Management	Strongly prefers Y Theory Management	Match	Yes	My children way back home.	Call them or watch youtube. Talk to them. Internet and facebook helps a lot. Pray.	Yes, a lot.	Talk with me through pm.
5	43	123	Up to 20 years	Yes	Never worked before	Indonesia	Secondary	Divorced	Islam	Very connected	Generally Y Theory Management	Strongly prefers Y Theory Management	Mismatch	No
6	42	170	Up to 20 years	No	Canada	Indonesia	Secondary	Widowed	Islam	Some isolation/connected	Generally Y Theory Management	Strongly prefers Y Theory Management	Mismatch	No
7	32	63	Second or Third	Yes	Never worked before	Indonesia	Secondary	Divorced	Islam	Some isolation/connected	Generally X Theory Management	Strongly prefers Y Theory Management	Mismatch	Yes	Salary not rnough to cover up my and my childrens need.
8	34	232	Up to 20 years	Yes	Never worked before	Indonesia	Secondary	Married	Islam	Very connected	Strong Y Theory Management	Strongly prefers Y Theory Management	Match	Yes	Dealing with some friends, which ever we have not same direction of thing as to solve a problem in group.	Quit, leave alone, prayer to Allah and talk to some good friends.	Yes, to release the problem and be back to positive track.	Not talk back behind.
9	32	48	Second or Third	No	Dubai Emirates	The Philippines	Secondary	Married	Christian	Some isolation/connected	Generally X Theory Management	Generally prefers X Theory Management	Match
10	32	62	Second or Third	No	Home Country	The Philippines	Secondary	Widowed	Catholic	Isolated	Generally X Theory Management	Generally prefers Y Theory Management	Mismatch	Yes	Mostly I feel stress about the work and how to manage to do all duties and look after kids especially if my employer is not in a good mood.	During night, time for me to rest, I call my family or my friends to get some advice to them or to cheer up with them.	Yes.	My friend advice me and cheer me up.
11	37	98	Up to 10 years	No	Malaysia	Indonesia	Secondary	Divorced	Islam	Very connected	Strong Y Theory Management	Strongly prefers Y Theory Management	Match	No	Hardly.	I read a lot of books.	Yes, it is.	Talk to me.
12	27	32	Second or Third	Yes	Never worked before	Indonesia	Secondary	Single	Islam	Some isolation/connected	Generally X Theory Management	Generally prefers Y Theory Management	Mismatch	No	I feel free.
13	28	29	Second or Third	No	Malaysia	Indonesia	Secondary	Single	Islam	Very isolated	Generally X Theory Management	Generally prefers X Theory Management	Match	Yes	Too much work.	Just take a rest for a few minutes. Do all the work slowly.	Yes, at least it will make me release tension.	Most of them will make some joke story or discuss some fun story.
14	33	80	Up to 10 years	Yes	Never worked before	Indonesia	University	Single	Islam	Socially connected	Generally Y Theory Management	Generally prefers Y Theory Management	Match	No	When my family has a problem.	Just pray that only thing I always do regulary and everyday.	Yes, I do believe.	Suggestion and sharing about life in positive thinking.
15	31	51	Second or Third	Yes	Never worked before	Myanmar	Secondary	Married	Buddhist	Very connected	Strong Y Theory Management	Strongly prefers Y Theory Management	Match	No	Miss my family.	Just pray in a temple, ask buddhist god.	Yes...	Sharing about a life around positive thinking.
16	34	43	Second or Third	No	Saudi Arabia	Indonesia	Diploma	Married	Islam	Socially connected	Strong Y Theory Management	Strongly prefers Y Theory Management	Match	No	When my family is sick.	Just pray.	Yes, of course. Just to him only I leave everything.0Sharing their positive thinking.
17	41	48	Second or Third	No	Home Country	Indonesia	Secondary	Divorced	Christian	Very connected	Strong Y Theory Management	Strongly prefers Y Theory Management	Match	No
18	34	96	Up to 10 years	Yes	Never worked before	Indonesia		Married	Islam	Very connected	Strong Y Theory Management	Strongly prefers Y Theory Management	Match	No
19	36	96	Up to 10 years	No	Malaysia	Sri Lanka	Secondary	Widowed	Buddhist	Socially connected	Strong Y Theory Management	Strongly prefers Y Theory Management	Match	No
20	30	60	Second or Third	Yes	Never worked before	Indonesia	Secondary	Single	Christian	Socially connected	Strong Y Theory Management	Strongly prefers Y Theory Management	Match	No
21	41	192	Up to 20 years	No	Saudi Arabia	Indonesia	Secondary	Married	Islam	Very connected	Strong Y Theory Management	Strongly prefers Y Theory Management	Match	No
22	45	240	Up to 20 years	Yes	Never worked before	Indonesia		Married	Islam	Very connected	Strong Y Theory Management	Strongly prefers Y Theory Management	Match	No
23	50	360	Up to 40 years	No	Home Country	Indonesia		Married	Islam	Very connected	Strong Y Theory Management	Strongly prefers Y Theory Management	Match	No
24	48	192	Up to 20 years	Yes	Never worked before	Indonesia		Married	Islam	Very connected	Strong Y Theory Management	Strongly prefers Y Theory Management	Match	No
25	29	48	Second or Third	Yes	Never worked before	Myanmar	Secondary	Single	Buddhist	Very connected	Strong Y Theory Management	Strongly prefers Y Theory Management	Match	No
26	57	396	Up to 40 years	Yes	Never worked before	Indonesia		Married	Islam	Very connected	Strong Y Theory Management	Strongly prefers Y Theory Management	Match	No
27	53	360	Up to 40 years	No	Home Country	Indonesia	Primary		Islam	Very connected	Strong Y Theory Management	Strongly prefers Y Theory Management	Match	No
28	29	68	Second or Third	Yes	Never worked before	The Philippines	University	Married	Catholic	Some isolation/connected	Generally Y Theory Management	Generally prefers Y Theory Management	Match	No
29	25	36	Second or Third	Yes	Never worked before	Myanmar	Secondary	Single	Buddhist	Socially connected	Strong Y Theory Management	Strongly prefers Y Theory Management	Match	No
30	40	216	Up to 20 years	No	Malaysia	The Philippines	Secondary	Married	Catholic	Very connected	Strong Y Theory Management	Strongly prefers Y Theory Management	Match	No
31	32	48	Second or Third	No	Saudi Arabia	The Philippines	Secondary	Single	Catholic	Socially connected	Generally Y Theory Management	Strongly prefers Y Theory Management	Mismatch	No
32	35	84	Up to 10 years	No	Hong Kong	The Philippines	Secondary	Married	Catholic	Some isolation/connected	Generally Y Theory Management	Strongly prefers Y Theory Management	Mismatch	No
33	42	192	Up to 20 years	No	Hong Kong	The Philippines	Secondary	Divorced	Catholic	Socially connected	Generally Y Theory Management	Strongly prefers Y Theory Management	Mismatch
34	33			No	Home Country	The Philippines	Secondary	Married	Christian	Very connected	Generally Y Theory Management	Strongly prefers Y Theory Management	Mismatch	No	Not enough money.	Pray and speak to the god where I am believe, to give thanks and to ask for help.	Of course beause he's only one.	Suggestion.
35	38	84	Up to 10 years	No	Saudi Arabia	The Philippines	University	Married	Catholic	Socially connected	Strong Y Theory Management	Strongly prefers Y Theory Management	Match	No
36	27	96	Up to 10 years	No	Hong Kong	Indonesia	University	Single	Islam	Socially connected	Strong Y Theory Management	Strongly prefers Y Theory Management	Match	No
37	31	64	Second or Third	Yes	Never worked before	Indonesia	University	Single	Islam	Very connected	Strong Y Theory Management	Strongly prefers Y Theory Management	Match	No	Broken family.	Just pray.	Because only god who knows everything before and after.	Suggestion and an idea.
38	28	78	Up to 10 years	Yes	Never worked before	Indonesia	Secondary	Single	Islam	Socially connected	Strong Y Theory Management	Strongly prefers Y Theory Management	Match	No	Too much work, restless.	I will go out and meet a friend and talk our problem.	If got someone to talk I feel better.	Suggestion.
39	46	240	Up to 20 years	No	Home Country	Indonesia	Secondary	Divorced	Christian	Very connected	Strong Y Theory Management	Strongly prefers Y Theory Management	Match	No
40	29	64	Second or Third	No	Singapore	Indonesia	Secondary	Single	Islam	Isolated	Generally Y Theory Management	Generally prefers Y Theory Management	Match	Yes	A lot of work...	Listening the radio.	Yeah... I felt relax whenever I heard my favourite song.	They can smile... and tell me funny stories.
41	28	39	Second or Third	No	Malaysia	Indonesia	Primary	Divorced	Islam	Isolated	Generally X Theory Management	Generally prefers X Theory Management	Match	Yes	Lots of work.	Listening radio.	No.	Nothing.
42	26	22	First Contract	Yes	Never worked before	Indonesia	Secondary	Single	Islam	Isolated	Generally X Theory Management	Generally prefers X Theory Management	Match	Yes	If my employer keep scolding me, that makes me stressed.	I go to my room and I want to be alone for a while.	Yes, it does.	Just keep quiet and stop bothering me.
43	25	12	First Contract	No	Taiwan	Indonesia	Secondary	Married	Islam	Some isolation/connected	Generally Y Theory Management	Generally prefers Y Theory Management	Match	Yes
44	32	25	Second or Third	No	Saudi Arabia	Indonesia	Secondary	Married	Islam	Some isolation/connected	Strong Y Theory Management	Strongly prefers Y Theory Management	Match	No		Listening song.	Yes.	Positive thinking.
45	32	48	Second or Third	No	Malaysia	Indonesia	Secondary	Widowed	Islam	Some isolation/connected	Generally Y Theory Management	Generally prefers Y Theory Management	Match	Yes	A lot of work.
46	31	50	Second or Third	No	Malaysia	Indonesia	Secondary	Married	Islam	Some isolation/connected	Generally Y Theory Management	Generally prefers Y Theory Management	Match	Yes	A lot of work. My boss don't know English.	Listening song.	Yes.	Suggestions.
47	29	40	Second or Third	Yes	Never worked before	Indonesia	Secondary	Single	Islam	Some isolation/connected	Strong Y Theory Management	Strongly prefers Y Theory Management	Match	No	If I miss my parents in hometown.	Nothing much I can do, just only pray.	Yes.	Sharing, positive thinking.
48	33	72	Second or Third	No	Hong Kong	Indonesia	Secondary	Divorced	Islam	Socially connected	Strong Y Theory Management	Strongly prefers Y Theory Management	Match	No
49	28	106	Up to 10 years	No	Hong Kong	Indonesia	Secondary	Married	Islam	Very isolated	Generally X Theory Management	Generally prefers X Theory Management	Match	No
50	30	48	Second or Third	Yes	Never worked before	Indonesia	Secondary	Widowed	Islam	Very isolated	Generally X Theory Management	Generally prefers Y Theory Management	Mismatch	No
51	28	84	Up to 10 years	No	Taiwan	Indonesia	Primary	Single	Islam	Socially connected	Strong Y Theory Management	Strongly prefers Y Theory Management	Match	No
52	27	55	Second or Third	Yes	Never worked before	Indonesia	Secondary	Single	Islam	Some isolation/connected	Generally Y Theory Management	Strongly prefers Y Theory Management	Mismatch	No	Misunderstanding with boss.	Calling friends or family back home to share the problems I have. Prayer.	Yes, definitely.	Making jokes and fun with me so I can feel less stressed cos I can forget about the problems I have.
53	23	30	Second or Third	No	Malaysia	Indonesia	Secondary	Single	Christian	Isolated	Generally X Theory Management	Generally prefers Y Theory Management	Mismatch	No		I went inside my room and rest for a while.	Because if feel stressed I will rest for a while, I will be fine.	Talk to me nicely.
54	27	54	Second or Third	Yes	Never worked before	Indonesia	Secondary	Single	Islam	Isolated	Strongly X Theory Management	Strongly prefers X Theory Management	Match	Yes	Not enough time to sleep.	Eat.	Eat as much as possible.	Go for shopping.
55	27	60	Second or Third	Yes	Never worked before	Indonesia	Secondary	Single	Islam	Isolated	Strongly X Theory Management	Strongly prefers X Theory Management	Match	Yes	Work, family problem.	Hang out and go somewhere to scream.	Yes, some scream make me feel better.	Sleep.
56	25	121	Up to 20 years	Yes	Never worked before	Indonesia	Secondary	Single	Islam	Very isolated	Generally X Theory Management	Generally prefers Y Theory Management	Mismatch	Yes	Because although I have worked for my boss for 10 years, sometimes my boss treat me as if I have just come to Singapore.	Try to overcome by being involved in activities every Sunday.	Yes, it helps because my thoughts can be comforted or kept busy by my activities outside.	Sharing experience.
57	27	36	Second or Third	Yes	Never worked before	Indonesia	Secondary	Single	Islam	Socially connected	Generally X Theory Management	Generally prefers Y Theory Management	Mismatch	Yes	Homesick.	Window shopping or reading or surfing internet.	Yes it is, 70%.	Sharing with other people.
58	35	151	Up to 20 years	Yes	Never worked before	Indonesia	Diploma	Divorced	Islam	Some isolation/connected	Generally Y Theory Management	Generally prefers Y Theory Management	Match	Yes	Mostly homesick.	I take a walk or exercise.	Sure, make me feel better.	A joke.
59	33	121	Up to 20 years	Yes	Never worked before	Indonesia	Secondary	Married	Islam	Some isolation/connected	Generally Y Theory Management	Generally prefers Y Theory Management	Match	Yes	Mostly homesick/	I go for exercise.	Sure.	A joke.
60	25	25	Second or Third	Yes	Never worked before	Indonesia	Secondary	Single	Islam	Very connected	Strongly X Theory Management	Strongly prefers X Theory Management	Match	Yes	Homesick.	Pray.	Yes.
61	34	31	Second or Third	No	Hong Kong	The Philippines	Diploma	Married	Catholic	Socially connected	Strong Y Theory Management	Strongly prefers Y Theory Management	Match	Yes	When there is an expected guest come to my boss' house (unexpected work added).	Just look up above and say "I can do it".	Yes, thinking positively gives me good result.	Relating their experiences when they are in stress, sharing their positive thinking / view of life.
62	37	53	Second or Third	No	Home Country	The Philippines	Diploma	Married	Catholic	Some isolation/connected	Generally Y Theory Management	Generally prefers Y Theory Management	Match	Yes	When my family are sick.	I just go to church and pray and meet my friends and siblings and tell them about it.	Yes, of course, I feel peaceful and relaxed.	Don't think so much. They can tell some story that is funny, like my sister is a funny girl.
63	63	180	Up to 20 years	No	Home Country	The Philippines	Secondary	Married	Christian	Socially connected	Strong Y Theory Management	Strongly prefers Y Theory Management	Match	Yes	Sometimes funancially stressed when I can't give the amount of money my family needs.	I just pray to God, thank God and praise Him, by singing Christian song.	Yes, of course, I believe that God is my provider and everything.
64	35	108	Up to 10 years	Yes	Never worked before	Indonesia	Diploma	Divorced	Islam	Some isolation/connected	Generally Y Theory Management	Strongly prefers Y Theory Management	Mismatch	No
65	35	84	Up to 10 years	No	Saudi Arabia	Indonesia	Secondary	Married	Islam	Very connected	Generally Y Theory Management	Strongly prefers Y Theory Management	Mismatch	No
66	32	60	Second or Third	Yes	Never worked before	Indonesia	Secondary	Divorced	Islam	Some isolation/connected
67	31	109	Up to 10 years	No	Home Country	Indonesia	Primary	Married	Islam	Some isolation/connected	Generally X Theory Management	Generally prefers X Theory Management	Match	No
68	38	51	Second or Third	Yes	Never worked before	Indonesia	Primary	Widowed	Sikh
69	27	36	Second or Third	Yes	Never worked before	Indonesia	Secondary	Single	Islam
70	20	4	First Contract	Yes	Never worked before	Indonesia	Secondary	Single	Islam	Socially connected	Generally X Theory Management	Generally prefers Y Theory Management	Mismatch	No
71	41	86	Up to 10 years	No	Hong Kong	The Philippines	Diploma	Single	Catholic	Some isolation/connected	Generally X Theory Management	Generally prefers X Theory Management	Match	Yes	I feel stressed if my sleep is no enough. I am very tired with my work and not enough money for everyday needs.	I just relax and never think so much. I just concentrate on my work.
72	47	16	First Contract	No	Home Country	The Philippines	Diploma	Married	Catholic	Isolated	Generally X Theory Management	Generally prefers X Theory Management	Match	Yes	When I sleep not enough. If it is enough sleep during night time.	As a domestic worker, what to do is to enjoy your housework most of the time.	Yes, because once in a while, I forget all the things happened around us.	Sometimes I need the advice for them to make you less stressed, follow them for picnic, window shopping, and listen to the music.
73	32	26	Second or Third	No	Singapore	The Philippines	Diploma	Single	Catholic	Isolated	Generally X Theory Management	Generally prefers X Theory Management	Match	Yes	If I have a problem from my family.	To enjoy my work often times.	Yes, because of a great deal of support from others.	Nothing. Have positive feelings to a certain things.
74	34	96	Up to 10 years	Yes	Never worked before	The Philippines	University	Single	Catholic	Socially connected	Generally Y Theory Management	Strongly prefers Y Theory Management	Mismatch	Yes	I felt stress if I sleep not enough. So I can't concentrate on my work.	I just rest and stayed for a moment and prayed.	Yes! Because I can relax and God will give me more strength.	If they talk to me, I want them to be more positive.
75	44	192	Up to 20 years	No	Saudi Arabia	The Philippines	University	Widowed	Christian	Some isolation/connected	Generally Y Theory Management	Generally prefers X Theory Management	Not strict enough	Yes	Sometimes about my work.	Eating.	Do my work concentrately.	Tell her story about joking.
76	26	63	Second or Third	Yes	Never worked before	Myanmar	Secondary	Single	Christian	Socially connected	Generally X Theory Management	Generally prefers X Theory Management	Match	Yes
77	23	31	Second or Third	Yes	Never worked before	Myanmar	Secondary	Single	Christian	Socially connected	Generally X Theory Management	Generally prefers Y Theory Management	Mismatch	Yes	What make me feel stressed is that when I'm doing so many things and when my boss unhappy.	When I'm stressed, what I do is that I want to sing, and I want to pray for Jesus to help me.	Yes, make me feel better.	Yes, I think people can make me happy is that if they can give me time to rest, and time to pray, also, if I see people happy of the family, they make me less s
78	23	48	Second or Third	Yes	Never worked before	Myanmar	Secondary	Single	Christian	Very connected		Generally prefers Y Theory Management
79	29	33	Second or Third	No	Singapore	Myanmar	Secondary	Single	Christian	Very isolated	Generally X Theory Management	Generally prefers Y Theory Management	Mismatch
80	28	51	Second or Third	Yes	Never worked before	Myanmar	Secondary	Single	Christian	Isolated	Generally X Theory Management	Generally prefers X Theory Management	Match	Yes		I read the Bible and I pray.	Yes, I feel better.	They encouraged me and they pray for me.
81	41	24	First Contract	Yes	Never worked before	The Philippines	Secondary	Married	Catholic	Socially connected	Generally Y Theory Management	Strongly prefers Y Theory Management	Mismatch	Yes	When my family have a problem, specially my sons tell me their problem.	I call my cousin or friend here.	Yes, because they gave me moral support.	By giving me some advices.
82	27	40	Second or Third	No	Singapore	Indonesia	Primary	Married	Buddhist	Socially connected	Generally Y Theory Management	Strongly prefers Y Theory Management	Mismatch	No	If I can't contact my family.	I opened it my employer, then after that I feel okay!	Yes, my boss is my best friend, I mean my ma'am, she's very nice to talk about what would I do.	If they are talking about me in my back - it doesn't matter. I'm happy with my employer.
83	39	66	Second or Third	Yes	Never worked before	Indonesia	Secondary	Single	Islam	Some isolation/connected	Strong Y Theory Management	Strongly prefers Y Theory Management	Match
84	27	103	Up to 10 years	Yes	Never worked before	Indonesia	Secondary	Single	Islam		Generally X Theory Management
85	39	150	Up to 20 years	Yes	Never worked before	Indonesia	Secondary	Single	Islam	Some isolation/connected	Generally X Theory Management	Generally prefers Y Theory Management	Mismatch	No
86	27	99	Up to 10 years	No	Home Country	Indonesia	Diploma	Single	Catholic	Some isolation/connected	Strong Y Theory Management	Strongly prefers Y Theory Management	Match	Yes	About the future, it's not clear where I would be in the future.	Talk to my friends.	Yes, they give me some advice and support.	Nothing really.
87	26	132	Up to 20 years	Yes	Never worked before	Indonesia	Secondary	Single	Islam	Isolated	Generally X Theory Management	Generally prefers X Theory Management	Match	No	A lot of work.	Relax, watch youtube.	Yes, enjoy watching.	Chatting.
88	32	101	Up to 10 years	Yes	Never worked before	Indonesia	Diploma	Divorced	Islam	Isolated	Generally Y Theory Management	Generally prefers Y Theory Management	Match
89	35	137	Up to 20 years	Yes	Never worked before	Indonesia	Secondary	Single	Islam	Very connected	Generally X Theory Management	Generally prefers X Theory Management	Match	No
90		132	Up to 20 years	Yes	Never worked before	Indonesia	Diploma	Single	Islam	Very connected	Generally Y Theory Management	Generally prefers Y Theory Management	Match	No
91	44	247	Up to 40 years	No	Home Country	The Philippines	University	Single	Christian	Very connected	Generally Y Theory Management	Generally prefers X Theory Management	Not strict enough	No		Sing a song or just listen to Praise and Worship song.	Yes, because you learn to appreciate more of good things than bad things, by "chewing" the lyrics.	Learn to listen or evaluate the situation first.
92	36	6	First Contract	No	Home Country	The Philippines	University	Married	Catholic	Very connected	Strong Y Theory Management	Strongly prefers Y Theory Management	Match	Yes	Cooking and sometimes being forgetful.	Think about my family specially my kids. Sometimes reading.	Yes, they encourage me, and it makes me strong.	Talk to me and make me laugh.
93	39	166	Up to 20 years	No	Hong Kong	The Philippines	Diploma	Single	Christian	Some isolation/connected	Generally X Theory Management	Strongly prefers X Theory Management	Not strict enough	No
94	38	76	Up to 10 years	No	Home Country	The Philippines	University	Married	Catholic	Some isolation/connected	Strong Y Theory Management	Strongly prefers Y Theory Management	Match	Yes	Lots of work.	Listening to music.	Yes, I enjoy it.	Call me and make me happy.
95	30	87	Up to 10 years	Yes	Never worked before	The Philippines	University	Single	Catholic	Isolated	Strongly X Theory Management	Generally prefers X Theory Management	Mismatch
96	29	30	Second or Third	Yes	Never worked before	The Philippines	University	Single	Catholic	Socially connected	Strong Y Theory Management	Strongly prefers Y Theory Management	Match	Yes	My fellow housekeeper.	Eat and watch TV.	Yes, it satisfies me.	Just be around.
97	32	54	Second or Third	No	Hong Kong	The Philippines	University	Single	Christian	Very connected		Strongly prefers Y Theory Management		No	When my family and loved ones are not well.	I pray and sing worship songs.	Yes, coz I can always cry out how I feel to God.	Other people make me less stressed by spending their time talking to me when I need osmeone to talk to.
98	36	44	Second or Third	No	Home Country	The Philippines	University	Married	Catholic	Some isolation/connected	Generally Y Theory Management	Generally prefers Y Theory Management	Match	Yes	Housework!	SMS or call my family.	Yes, it relieves me.	Make me laugh!
99	33	154	Up to 20 years	No	Home Country	The Philippines	Secondary	Married	Christian	Some isolation/connected	Generally X Theory Management	Strongly prefers Y Theory Management	Mismatch	Yes	Too much work and not good relationship with others.	Praying, listening to music, talking to my friend.	Yes.	By listening and sometimes they give me advice.
100	52	8	First Contract	No	Hong Kong	The Philippines	University	Widowed	Christian	Some isolation/connected	Strong Y Theory Management	Strongly prefers Y Theory Management	Match	Yes	Tired of working.	Pray.	Of course! Casting all my anxieties and cares to my God help me relax.	We share each others' concerns. Fellowship.
101	54	24	First Contract	No	Bahrain	The Philippines	Diploma	Widowed	Christian	Socially connected	Strong Y Theory Management	Strongly prefers Y Theory Management	Match	Yes	When my boss criticized my work and talked about my religion.	Just talk to God and pray and call my friends and cousin/	Yes, because I know that God listen to me.	Because they give me out their opinions and support.
102	36	6	First Contract	No	Home Country	The Philippines	University	Married	Catholic	Socially connected	Strong Y Theory Management	Strongly prefers Y Theory Management	Match	Yes	Work related pressure.	Divert my attention to anything that makes me relax like reading.	Yes, it fascinates me.	Being there to listen and to laugh with.
103	41	120	Up to 10 years	No	Saudi Arabia	The Philippines	Secondary	Married	Christian	Some isolation/connected	Generally Y Theory Management	Strongly prefers X Theory Management	Not strict enough	Yes	Sometimes my duty to serve my employer's family make me feel stressed. Sometimes I cannot avoid to think how to settle my family financial problems.	I expose myself by reading my Bible or sometimes I talk to my family, relatives and friends.	Yes, because I feel myself enlightened (my mind) and deducted my hurt feelings and stress.	Actually if I meet my church mates and relatives and they make conversation about Bible words.
104	39	120	Up to 10 years	No	Home Country	The Philippines	University	Single	Catholic	Socially connected
105	29	22	First Contract	No	Home Country	The Philippines	Secondary	Single	Catholic	Isolated		Strongly prefers X Theory Management		Yes	My working.	I listen to music or I call my friend.	Yes, my stress less.	Talking, and they make me happy.
106	38	30	Second or Third	Yes	Never worked before	Indonesia	Diploma	Married	Islam	Very connected	Generally X Theory Management	Generally prefers Y Theory Management	Mismatch	Yes	Miss my family.	Crying.	Make a call to my family.	Sharing with her about my problem.
107	39	115	Up to 10 years	No	Singapore	The Philippines	Secondary	Married	Christian	Socially connected	Generally X Theory Management	Generally prefers X Theory Management	Match	Yes		Pray.	Yes.	Ready to listen.
108	29	22	First Contract	No	Home Country	The Philippines	Diploma	Single	Christian	Some isolation/connected	Generally Y Theory Management	Strongly prefers Y Theory Management	Mismatch	No	Lack of sleep, continuous nagging of my employer.	Read books, watch youtube.	Yes, it relieves the mind.	Less nagging.
109	37	96	Up to 10 years	No	Singapore	The Philippines	University	Single	Catholic	Socially connected	Generally X Theory Management	Strongly prefers Y Theory Management	Mismatch	Yes	About job pressure and unreasonable decision, expectation of high standard of living with families, and getting along with other people with negative reactions.	I think of doing some outdoor exercises like swimming, listening to the music, jogging, and have a quiet time.	I felt relaxed and refreshed to move on to another step of daily life.	Interact with some positive conversation to release any negative thought that weaken the immune system, and to avoid mental disorder.
110	25	2	First Contract	Yes	Never worked before	The Philippines	Diploma	Married	Catholic	Very isolated	Generally Y Theory Management	Strongly prefers Y Theory Management	Mismatch	Yes	My homesickness and family problem, and my work.	I always pray and rest.	Maybe. If I finish crying.	If I can talk to my family on phone and someone can talk to me about my family problems.
111	43	90	Up to 10 years	No	Kuwait	The Philippines	University	Married	Catholic	Socially connected		Generally prefers X Theory Management		Yes	Worries of family.	Pray.	Yes.
112	40	47	Second or Third	No	Taiwan	The Philippines	Diploma	Married	Catholic	Very connected	Generally Y Theory Management			Yes	Yes, I feel stress when my family needs financial support especially my children need their school fees.	I just let myself busy doing my housework so that I feel better.	I just switch on the radio listening mellow music.	During my off day, to go out with some my friends.
113	28	47	Second or Third	Yes	Never worked before	The Philippines	Secondary	Married	Catholic	Very connected	Generally X Theory Management	Generally prefers X Theory Management	Match	Yes	When my boss think bad of me. Money matter, hehe.	Simply reading a story book, listening a slow rock music.	Yes, because if I heard a slow rock music, I feel very relax sometimes I dance or sing. hehe.	I dont think so if they can do anything for me. I can help myself through music.
114	30	25	Second or Third	No	Kuwait	The Philippines	University	Single	Catholic	Socially connected	Generally Y Theory Management	Generally prefers Y Theory Management	Match	Yes	When I feel uncomfortable to a given task or condition. If I won't be able to make a decision by myself and feel uncertain.	Pray and ask some advice from my friends. Trying to share my thoughts with them and get their opinion whether my decisions are right.	Yes, because I can think more after talking to them and my burden is lessened.	They just let me smile and laugh and tell me there's always be asolution to my problem. They always make me feel better, although they won't insis to let me do the things they said. The decision is always left to me. Sharing their thoughts just help.
115	42	148	Up to 20 years	Yes	Never worked before	The Philippines	Secondary	Married	Catholic	Some isolation/connected		Generally prefers Y Theory Management		Yes	Due to financial problem I feel stress when my children need my support for their school needs and my salary is not enough, sometimes feel stress if my employer is in bad mood.	I'm trying to relax myself and asking God almighty to help me so that I can manage to solve the problems.	During the stress period of my time, I always feel better as God never leave me.	It can be settled by my own especially trust to God is the best for me, and also the person who prepared this for me. Thanks very much.
116	37	31	Second or Third	No	Hong Kong	The Philippines	Diploma	Married	Catholic	Socially connected	Generally X Theory Management	Generally prefers Y Theory Management	Mismatch
117	50	225	Up to 20 years	No	Saudi Arabia	The Philippines	University	Married	Christian	Socially connected	Generally X Theory Management	Generally prefers Y Theory Management	Mismatch	No
118	28	13	First Contract	No	Saudi Arabia	The Philippines	University	Married	Christian	Socially connected	Generally X Theory Management	Generally prefers Y Theory Management	Mismatch	No
119	32	122	Up to 20 years	Yes	Never worked before	The Philippines	Secondary	Married	Catholic	Some isolation/connected	Generally X Theory Management	Generally prefers X Theory Management	Match	No
120	34	5	First Contract	No	Taiwan	The Philippines	Diploma	Widowed	Catholic	Isolated	Generally X Theory Management	Generally prefers Y Theory Management	Mismatch	Yes	When I can't reach someone at home and I can't call anymore due to poor network or signal in my room. When I can't get enough sleep due to poor ventilation in my room. When loved ones demand time that I could not give due to working hours time.	I usually use my phone surfing the net. Read my books or Bible. I pray. I cry.	Of course yes. When you pray, you enlighten up and somehow when you cry you release the tension and more comfortable inside.	Just leave me alone and don't ask what happened. Cos asking why seems rather makes feeling worst and better yet don't ask what happened with the eyes if it's obviously sore from crying.
121	39	72	Second or Third	No	Dubai Emirates	The Philippines	Secondary	Married	Catholic	Socially connected	Generally X Theory Management	Generally prefers X Theory Management	Match	No
122	28	13	First Contract	No	Saudi Arabia	The Philippines	University	Married	Christian	Socially connected	Generally X Theory Management	Generally prefers Y Theory Management	Mismatch	No
123	28	40	Second or Third	Yes	Never worked before	The Philippines	University	Single	Christian	Very isolated	Generally Y Theory Management	Generally prefers Y Theory Management	Match		Work, problem, health	Calm, pray	Yes, praying	Pray
124	28	24	First Contract	No	Lebanon	The Philippines	University	Single	Christian
125	47	261	Up to 40 years	Yes	Never worked before	The Philippines	Diploma	Single	Christian		Strong Y Theory Management	Strongly prefers Y Theory Management	Match	No
126	32	1	First Contract	Yes	Never worked before	The Philippines	University	Married	Catholic	Isolated	Generally X Theory Management	Generally prefers X Theory Management	Match	Yes	Work	Relaxed	Much	Telling about stories in life.
127	32	24	First Contract	No	Singapore	The Philippines	Secondary	Widowed	Catholic
128	45	60	Second or Third	Yes	Never worked before	The Philippines	University	Married	Catholic	Socially connected	Generally X Theory Management	Generally prefers Y Theory Management	Mismatch	Yes	Work sometimes.	Relax a while.	Yes, refreshed.	To communicate clearly.
129	31	36	Second or Third	Yes	Never worked before	The Philippines	University	Married	Catholic	Some isolation/connected	Generally Y Theory Management	Generally prefers Y Theory Management	Match	Yes	If I stressed I listen to music, I then sing and talk to my friend.	I do if I stressed reading, listening music and calling my friends.	Yes, because I call my friend and family.	I call my family and my children.
130	39	36	Second or Third	Yes	Never worked before	The Philippines	Secondary	Married	Catholic	Some isolation/connected	Generally X Theory Management	Generally prefers X Theory Management	Match	Yes	If I have problems.	I sing, pray and read books.	Yes, cos it helps me to relax.	Comfort me, give me advice, and talk to me about good stories.
131	37	36	Second or Third	No	Hong Kong	The Philippines	University	Married	Christian	Isolated	Generally Y Theory Management	Generally prefers Y Theory Management	Match	Yes	Work	Take a rest a bit.	Sometimes	Chatting
132	42	62	Second or Third	Yes	Never worked before	The Philippines	Secondary	Married	Catholic	Some isolation/connected	Generally X Theory Management	Generally prefers X Theory Management	Match	Yes	My situation today, losing my job and looking for another employer.	I want to be alone.	Being alone make me relax my mind and body.	They call me on handphone and reminds me our happy days.
133	30	120	Up to 10 years	Yes	Never worked before	Indonesia	Secondary	Married	Christian	Very connected	Generally Y Theory Management	Generally prefers Y Theory Management	Match	No
134	27	27	Second or Third	No	Home Country	Indonesia	Primary	Married	Christian	Some isolation/connected	Generally X Theory Management	Strongly prefers Y Theory Management	Mismatch	Yes
135	29	36	Second or Third	No	Home Country	Indonesia	Secondary	Married	Christian	Very connected	Generally X Theory Management	Strongly prefers Y Theory Management	Mismatch	Yes
136	37	60	Second or Third	No	Home Country	Indonesia	Secondary	Divorced	Christian	Very connected	Strong Y Theory Management	Strongly prefers Y Theory Management	Match	No
137	38	168	Up to 20 years	Yes	Never worked before	The Philippines	Secondary	Single	Christian	Socially connected	Generally X Theory Management	Generally prefers X Theory Management	Match	No
138	36	203	Up to 20 years	Yes	Never worked before	The Philippines	Secondary	Single	Christian	Some isolation/connected	Generally X Theory Management	Strongly prefers Y Theory Management	Mismatch	No	Sometimes about the problem in my family and also about my work.	I try to talk to my close friends and most importantly I pray.	Yes! I feel better when I open my heart to my friends and pray about it.	Encouragement.
139	51	228	Up to 20 years	Yes	Never worked before	The Philippines	University	Single	Christian	Very connected	Generally Y Theory Management	Generally prefers X Theory Management	Not strict enough	Yes		I pray and share to those who are close to me.	Yes.	Support, acceptance, and understanding.
140	35	147	Up to 20 years	Yes	Never worked before	The Philippines	Secondary	Single	Christian	Socially connected	Strongly X Theory Management	Generally prefers X Theory Management	Mismatch	Yes	When my employer is in a bad mood.	Praying and meditating the word of God.	Yes. Because I feel the comfort of God.
141	40			Yes	Never worked before	The Philippines	University	Single	Christian	Socially connected	Strong Y Theory Management	Strongly prefers Y Theory Management	Match	Yes	When people or my close friends tell how their life or their problem could affect their feelings, that makes me feel stressed because I feel that I absorbed their problem.	I try to listen to a gospel song, meditate that song and not realizing that I am worshipping God in form of listening the gospel song.	Yes, it help me feel better, by meditating and praying to God.	Maybe not to tell their problem and how difficult their life is.
142	52			Yes	Never worked before	The Philippines	Secondary	Single	Catholic	Socially connected	Strong Y Theory Management	Strongly prefers Y Theory Management	Match	No
143	37	77	Up to 10 years	Yes	Never worked before	The Philippines	Diploma	Single	Catholic	Isolated	Generally Y Theory Management	Generally prefers Y Theory Management	Match	Yes	My salary	Talk to friend	Yes	Make me laugh while telling story.
144	42	216	Up to 20 years	Yes	Never worked before	The Philippines	Diploma	Single	Catholic	Very connected	Generally Y Theory Management	Generally prefers Y Theory Management	Match	No
145	30	30	Second or Third	No	Hong Kong	The Philippines	Secondary	Married	Catholic	Some isolation/connected	Generally X Theory Management	Generally prefers Y Theory Management	Mismatch	No
146	40	27	Second or Third	No	Saudi Arabia	The Philippines	University	Single	Catholic
147	28	47	Second or Third	Yes	Never worked before	The Philippines	Secondary	Married	Catholic	Isolated	Generally X Theory Management	Generally prefers Y Theory Management	Mismatch	No
148	33	19	First Contract	Yes	Never worked before	The Philippines	Secondary	Single	Catholic					Yes	Taking care of the baby (18 months)	Take a little bit of rest.	Yes, I feel ok again to have strength.	Advice how to take care of baby and do household chores.
149	40	75	Up to 10 years	Yes	Never worked before	The Philippines	University	Single	Catholic	Some isolation/connected	Generally Y Theory Management	Generally prefers Y Theory Management	Match	Yes	Trying to meet my boss expectation can be very stressful, especially if they are going to compare you with their previous worker.	I usually go out for a long run to release all my negative thoughts about my work as a domestic worker.	Yes, it really helps a lot it's like I'm flushing out all my negativity through my sweat.	Giving us more dignity by acknowledging us as worker like any other worker in different field of profession. After all we are all human being.
150	48	216	Up to 20 years	Yes	Never worked before	The Philippines	Secondary	Married	Catholic	Very connected	Strong Y Theory Management	Strongly prefers Y Theory Management	Match	No
151	47			Yes	Never worked before	The Philippines	Secondary	Married	Catholic	Very connected	Strong Y Theory Management	Strongly prefers Y Theory Management	Match	No
152	44	144	Up to 20 years	Yes	Never worked before	The Philippines	Secondary	Married	Catholic	Socially connected	Strong Y Theory Management	Strongly prefers Y Theory Management	Match	No
153	32	12	First Contract	No	Kuwait	The Philippines	Diploma	Single	Catholic	Some isolation/connected		Generally prefers X Theory Management		Yes	When my bosses so naughty always calling me especially I'm very busy with my other works. And when he always repeat and repeat what he wants to ask me.	Sometimes I rest a while and make myself calm down before I start to work again or I call my friend and talk for a few minutes to make myself ok.	Yup, coz if I can talk to my friends or I can rest a while, I feel not so heavy in my heart.	They give advice or sometimes make me laugh. Teach me what to do and how to adjust myself.
154	28	40	Second or Third	No	Singapore	The Philippines	Secondary	Single	Catholic	Isolated	Strongly X Theory Management	Strongly prefers X Theory Management	Match	Yes	About job and financial problem.	Chatting with friends.	Yes. Because I can share them what's on my mind.	Talk friends through handphone and chatting on facebook.
155	28	9	First Contract	Yes	Never worked before	The Philippines	Secondary	Married	Catholic	Isolated	Strongly X Theory Management	Strongly prefers Y Theory Management	Mismatch	No
156	39	24	First Contract	Yes	Home Country	The Philippines	Secondary	Widowed	Free Thinker	Isolated	Generally X Theory Management			Yes	If the father of my employer, his things cannot find, he accuse me of stealing or throwing his things. He doesn't know how to please, everytime he ask me things, food, etc. Everytime he bully the two dogs.	Finish my time cleaning. Playing with dogs. Singing. SMS friends.	Yes, relax my mind, feel comfortable and forget things that make me stressed.	Talk about many things, about life, future of our children, tell funny things.
157	38	63	Second or Third	No	Singapore	The Philippines	Secondary	Married	Catholic	Very isolated	Generally X Theory Management	Generally prefers X Theory Management	Match	Yes	Too much work, not enough sleep, not enough food.	Listening music.	Yes.	Sharing ideas about family.
158	26	30	Second or Third	Yes	Never worked before	The Philippines	Diploma	Single	Catholic	Some isolation/connected	Generally X Theory Management	Strongly prefers Y Theory Management	Mismatch	Yes	I get stressed if I don't get enough sleep and overworked.	I usually talk to a friend, take a nap or read.	Yes, by sharing problem to a friend it helps me minimize my burdens.	They must have consideration.
159	42	192	Up to 20 years	No	Home Country	The Philippines	University	Married	Free Thinker	Very connected	Generally X Theory Management	Generally prefers X Theory Management	Match	Yes	I am doing outreach to fellow FDWs and it sometimes stressed me but this is my passion and I will continue doing it until I am able to.	Read books. I've already read almost 3000 odd titles during my 16 years of working as domestic help in Singapore.	Yes. I divert my mind away from reality. Sometimes I chose book title about psychology, relationship, religion, self-improvement, to know and understand better about character and attitude problems of human being.	Just talk to me and listen to my worries and give me advice on how to handle my problems wisely.
160	42	228	Up to 20 years	Yes	Never worked before	The Philippines	University	Single	Catholic	Very connected	Strong Y Theory Management	Strongly prefers Y Theory Management	Match		I've been doing counselling for my fellow FDWs for more than 5 years now and yes, if I got cases, it can affect my mood.	Shopping.	Yes, it makes me feel happy and rejuvenated.	Nothing at all.
161	34	125	Up to 20 years	Yes	Never worked before	The Philippines	Secondary	Married	Catholic	Isolated	Generally X Theory Management	Strongly prefers X Theory Management	Not strict enough
162	35	65	Second or Third	Yes	Never worked before	The Philippines	University	Single	Catholic	Socially connected	Generally Y Theory Management	Generally prefers X Theory Management	Not strict enough	No	When I have a lot of work. Family problems.	Pray. Listen to music.	Yes, peace of mind.
163	44	197	Up to 20 years	Yes	Never worked before	The Philippines	Primary	Single	Catholic	Some isolation/connected	Generally X Theory Management	Generally prefers Y Theory Management	Mismatch	Yes	Financial problems/	Smile and ignore my stress and talk to someone.	Yes, by talking to someone close to you.	When they make me laugh.
164	36	184	Up to 20 years	Yes	Never worked before	The Philippines	Secondary	Married	Catholic	Some isolation/connected	Generally X Theory Management	Generally prefers Y Theory Management	Mismatch	Yes	Financial problems.	Smile and ignore my stress.	Yes, talking to someone close to me.	When they make me laugh.
165	42			Yes	Never worked before	Myanmar	Primary	Married	Buddhist	Socially connected	Generally X Theory Management	Generally prefers Y Theory Management	Mismatch	Yes	Work	Pray	It helps me a lot better because praying clear my mind and refresh my inner thoughts.	Making me smile when they are smiled to.
166	42	132	Up to 20 years	Yes	Never worked before	The Philippines	Secondary	Married	Catholic	Some isolation/connected	Generally Y Theory Management	Generally prefers Y Theory Management	Match	Yes	Financial problems.	Smile.	Yes, by talking to someone.	Whey they are making me laugh.
167	44	49	Second or Third	Yes	Never worked before	The Philippines	Secondary	Married	Catholic	Socially connected	Generally Y Theory Management	Generally prefers Y Theory Management	Match	Yes	Sometimes because of family.	I talk to my friend or my boss and state my problem.	Yes, I feel comfort if I can share my problem, and they give me some advice.	Give me good advice.
168	27	89	Up to 10 years	No	Home Country	The Philippines	University	Single	Catholic	Socially connected	Strong Y Theory Management	Strongly prefers Y Theory Management	Match	No
169	31	21	First Contract	No	Home Country	Indonesia	Primary	Single	Islam	Socially connected	Generally X Theory Management	Generally prefers Y Theory Management	Mismatch	No		Pray and try to share my problem with my friend or my boss.
170	30	92	Up to 10 years	No	Singapore	Indonesia	Secondary	Single	Islam	Some isolation/connected	Generally X Theory Management	Generally prefers X Theory Management	Match	No	Nothing, I am happy every day.	Listening music.	Listening music and share with my friends.	Talk and laugh with them.
171	32	105	Up to 10 years	Yes	Never worked before	The Philippines	Secondary	Married	Catholic	Isolated	Generally X Theory Management	Generally prefers X Theory Management	Match	No	My work.	Listen music.
172	48	84	Up to 10 years	No	Home Country	The Philippines	University	Married	Catholic	Socially connected	Generally Y Theory Management	Generally prefers Y Theory Management	Match	Yes	Money sometimes, but not really.	Think of something funny.	Yes, it makes me feel better.	Don't disturb me.
173	35	63	Second or Third	No	Kuwait	The Philippines	Diploma	Married	Catholic	Very isolated	Generally X Theory Management	Generally prefers Y Theory Management	Mismatch
174	39	166	Up to 20 years	Yes	Never worked before	The Philippines	Secondary	Divorced	Catholic	Some isolation/connected	Generally Y Theory Management	Strongly prefers Y Theory Management	Mismatch	Yes	Yes, when I have not enough sleep and lots of work.	I chat to my friends and family.	Yes, so much help escpecially if I chat and talk to my daughter and family and friends.	By giving me jokes or funny things and chat to me with love and concerns.
175	48	182	Up to 20 years	No	Brunei	The Philippines	Diploma	Single	Christian	Socially connected	Generally X Theory Management	Generally prefers Y Theory Management	Mismatch	Yes	Overworked and not having enough sleep.	Stop doing my work for a while and try to relax myself and listen to the music.	Yes, music calms my mind and makes me feel happy and energetic.
176	40	204	Up to 20 years	Yes	Never worked before	The Philippines	Secondary	Single	Catholic	Very connected	Strong Y Theory Management	Strongly prefers Y Theory Management	Match	Yes	Personal problems with my boyfriend.	Play with the 3 dogs that I look after.	Yes, because I love animals.	Leave me alone.
177	29	108	Up to 10 years	Yes	Never worked before	The Philippines	Diploma	Single	Catholic	Very connected	Strong Y Theory Management	Strongly prefers Y Theory Management	Match	No
178	31	72	Second or Third	Yes	Never worked before	The Philippines	University	Single	Catholic	Socially connected	Strong Y Theory Management	Strongly prefers Y Theory Management	Match	No
179	24	6	First Contract	Yes	Never worked before	The Philippines	Diploma	Married	Catholic	Isolated	Strongly X Theory Management	Generally prefers X Theory Management	Mismatch	Yes	Problem with my husband.	Listen to music.	Yes, because I like to sing song.	Tell funny stories.
180	30	72	Second or Third	Yes	Never worked before	The Philippines	Secondary	Single	Catholic	Socially connected	Generally X Theory Management	Generally prefers X Theory Management	Match	No
181	32	120	Up to 10 years	No	Home Country	The Philippines	Diploma	Single	Catholic	Some isolation/connected	Generally Y Theory Management	Generally prefers Y Theory Management	Match	No
182	46	130	Up to 20 years	Yes	Never worked before	The Philippines	Secondary	Divorced	Catholic					Yes	Because I have my homework, writing my business plan, and there is accounting in there. I got cross eyed working with numbers.	Sleep.	Of course. Relax!	Nothing, I don't need people when I'm stressed.
